# Supplementary material for: Multiple Roles of the Low-Affinity Calcium Uptake System in Drechslerella dactyloides, a Nematode-Trapping Fungus That Forms Constricting Rings
Source: J Fungi (Basel). 2023 Sep 28;9(10):975. doi: 10.3390/jof9100975 (PMC10607529; doi:10.3390/jof9100975)
Supplement: Supplementary file 1 [file jof-09-00975-s001.zip]

Archive with 1 entries (1 files):
- jof-2606000-supplementary.pdf
